# Supplementary material for: Guidelines and Preliminary Results of Group-Based Nutrition Interventions for Obesity Management Among Adults in Brazilian Primary Health Care
Source: Int J Environ Res Public Health. 2025 Jul 9;22(7):1093. doi: 10.3390/ijerph22071093 (PMC12294690; doi:10.3390/ijerph22071093)
Supplement: Supplementary file 1 [file ijerph-22-01093-s001.zip]

Archive with 1 entries (1 files):
- ijerph-3644783-supplementary.pdf
